# Supplementary material for: The Combined Toxic Effects of Polystyrene Microplastics and Arsenate on Lettuce Under Hydroponic Conditions
Source: Toxics. 2025 Jan 24;13(2):86. doi: 10.3390/toxics13020086 (PMC11860235; doi:10.3390/toxics13020086)
Supplement: Supplementary file 1 [file toxics-13-00086-s001.zip]

Archive with 1 entries (1 files):
- toxics-3429829-supplementary.pdf
